# Supplementary material for: Chromosome-level genome assembly for giant panda provides novel insights into Carnivora chromosome evolution
Source: Genome Biol. 2019 Dec 6;20:267. doi: 10.1186/s13059-019-1889-7 (PMC6898958; doi:10.1186/s13059-019-1889-7)
Supplement: Supplementary file 2 — Additional file 2: Supplementary Tables S4-S6 and S16-S18. [file 13059_2019_1889_MOESM2_ESM.xlsx]

## Sheet: Table S4
Giant panda	Start	End	dog	Start	End	Chromosome rearrangement events		Giant panda	Start	End	Cat	Start	End	Chromosome rearrangement events
chr1	80146	38422715	chr31	162431	39799589	Translocations		chr1	170686	108890741	C2	265264	114170132	Translocations
chr1	38639485	71029452	chr33	167161	31265100		Translocations
chr1	71889008	77220734	chr34	19718064	24920805	Inversions
chr1	77301721	84257370	chr34	12631433	19640106		Transpositions
chr1	84411753	88260473	chr34	38440758	42047579	Inversions
chr1	88455094	101654119	chr34	25185368	38253030		Translocations
chr1	101800562	108935669	chr23	45093231	51938743	Translocations		chr1	109088821	212696109	A2	60793987	168556994
chr1	111379533	136511304	chr18	117633	24842972		Translocations
chr1	136724449	185514623	chr14	12210254	60910269	Inversions
chr1	185621006	194410640	chr14	3025083	11957756		Translocations
chr1	194611134	205440138	chr16	2071514	13374003
chr1	205609175	212584395	chr16	14178937	20946934
chr2	37991	11590774	chr2	67986978	79671658	Translocations		chr2	132626	199409704	C1	13753957	221797855
chr2	11711452	19611548	chr15	189225	8147552
chr2	19688845	27827037	chr15	8628380	16983710	Translocations
chr2	27888818	40750354	chr5	43185149	56051574		Translocations
chr2	40848788	78139213	chr6	40737000	77507728	Translocations
chr2	78342423	80074940	chr17	62111194	63851795		Inversions
chr2	80185251	89929871	chr17	51566027	61736018	Translocations
chr2	90862054	123756436	chr19	21269835	53696689		Translocations
chr2	124045883	155393172	chr36	85879	30774370	Translocations
chr2	155524690	185491802	chr37	177663	29924835		Translocations
chr2	185604593	199666744	chr25	37645180	51593481
chr3	1791323	27499484	chr11	173753	26750862	Translocations		chr3	187749	147582128	A1	84003326	240351222
chr3	27734982	50681130	chr2	34868470	57598980		Translocations
chr3	50746324	82347705	chr3	150062	31225943	Translocations
chr3	82487482	135681299	chr4	35319414	88235199		Translocations
chr3	135741543	147601841	chr34	137256	12100641
chr4	20569	57891952	chr20	272707	58092176	Translocations		chr4	40273	57934601	A2	44880	60088374	Translocations
chr4	57951233	93649490	chr10	34248376	69291901		Translocations	chr4	58205424	144760805	A3	50994002	140869592
chr4	93770202	144696892	chr17	178636	51464469
chr5	97947	26172289	chr35	635778	26300973	Translocations		chr5	171469	34630828	B2	441140	38702341	Translocations
chr5	26214440	34598264	chr12	375218	8820518		Translocations
chr5	34758533	70993666	chr30	751140	37149741	Translocations		chr5	34804519	78237235	B3	32417366	70211684		Translocations
chr5	71235052	89289924	chr25	19193137	37109703		Translocations	chr5	71531286	130616295	B1	31425424	104267448
chr5	89504986	111134690	chr15	42810940	63685870	Translocations
chr5	111516538	130615807	chr19	310221	19530119
chr6	66690	44815023	chr23	88869	45006928	Translocations		chr6	158534	43185477	C2	114405952	158921871	Translocations
chr6	45363271	52950608	chr26	31681272	38802076		Translocations	chr6	43362607	44749889	A3	48609976	50333704		Translocations
chr6	53205586	88445714	chr4	91066	35078995	Translocations		chr6	45003918	131458490	D2	241943	87983513
chr6	88691482	131527818	chr28	130421	41104953		Translocations
chr6	123394191	130433767	chr13	29681969	37032618
chr7	120164	47658815	chr11	26986372	74368640	Translocations		chr7	109137	60687970	D4	31651132	94407595	Translocations
chr7	47667277	60692285	chr9	47859077	61029830		Translocations
chr7	60885264	80279196	chr25	142015	19004379	Translocations		chr7	61019109	141503372	A1	241778	83237296
chr7	80386634	141502488	chr22	161085	61347538
chr8	85121	29834285	chr5	146588	29876442	Translocations		chr8	17142	62426842	D1	335251	67266185	Translocations
chr8	30150998	62485768	chr21	245516	33861813		Translocations	chr8	62571942	129180729	F1	137834	69878687
chr8	62967319	102635762	chr7	139209	40427320	Translocations
chr8	102837243	126305898	chr38	59006	23531111		Translocations
chr8	126495674	129187284	chr7	40560359	43386577
chr9	407344	27110714	chr3	31748819	58264422	Translocations		chr9	140982	30097251	B3	421223	32010123	Translocations
chr9	27404900	30172322	chr30	37348638	39939269		Translocations
chr9	30344168	65698789	chr29	6554627	41646959	Translocations		chr9	30495477	103586887	F2	7688630	83895466
chr9	65837984	103648799	chr13	102809	38208258
chr10	88416	38667082	chr6	372636	40371257	Translocations		chr10	104186	38711269	E3	367832	41175469	Translocations
chr10	38898144	64902428	chr12	46054591	71853892		Translocations	chr10	38899630	110495746	B2	77992746	152849159
chr10	65035500	78083496	chr1	56701425	69514092	Inversions
chr10	78666528	109709290	chr1	25046954	56556374
chr11	78711	7388481	chr5	56184819	63420507	Translocations		chr11	85776	13545715	C1	87528	13525204	Translocations
chr11	7556234	13544756	chr2	79809455	85352924		Translocations	chr11	13658900	110483803	B1	104768899	206445994
chr11	13711345	51723228	chr32	137134	38541369	Translocations
chr11	52413162	77077692	chr13	38554965	63159056		Translocations
chr11	77221214	93892435	chr3	71435769	87832728
chr11	94373640	97441960	chr3	88302989	91342750		Transpositions
chr11	97507178	103046384	chr3	62811346	68315376	Inversions
chr11	103517137	105523250	chr3	68741042	71075774
chr11	105958756	109637868	chr3	58554168	62384125
chr12	24435	23678413	chr26	19497	24956596	Translocations		chr12	24503	23625439	D3	315462	26936434	Translocations
chr12	23958099	45892914	chr1	99525737	122574732		Translocations	chr12	23862102	81766279	E2	220790	61642398
chr12	46645055	56241423	chr2	58071002	67640703	Translocations
chr12	56326249	81698986	chr5	63629346	88797478		Translocations
chr13	39243	44893842	chr9	99349	47742459	Translocations		chr13	46186	44863399	E1	13114814	60181775	Translocations
chr13	44991656	92365793	chr24	109637	47593588		Translocations	chr13	44918750	92299153	A3	210908	48368143
chr14	26135	41765425	chr8	32143017	72880334	Translocations		chr14	368014	41762568	B3	104271411	147143198	Translocations
chr14	30003632	31122366	chr8	929475	2032968
chr14	41952491	44747808	chr26	27435069	31006166		Translocations	chr14	41951798	106618320	D3	19334917	93886965
chr14	46577765	80632727	chr7	43871874	78516155
chr14	80906402	82870071	chr7	78601618	80473680		Translocations
chr14	83321186	106603055	chr1	516173	23992757
chr15	120010	32709814	chr2	197117	34499421	Translocations		chr15	122993	32717691	B4	427569	33916160	Transpositions
chr15	33112461	49111124	chr10	101009	16106400		Translocations	chr15	32947473	91508285	B4	81994360	142311414
chr15	49172295	72845205	chr15	18749453	42575397	Translocations
chr15	73123026	91552140	chr10	16612982	33833627
chr16	49359	44606990	chr27	64374	45726683	Translocations		chr16	100242	44630748	B4	34318007	81994321	Translocations
chr16	44845231	61093600	chr21	34348042	50248103		Translocations	chr16	44814958	91323931	D1	67754071	115434823
chr16	61247072	72448413	chr18	25897686	36959576
chr16	72684242	79888207	chr18	37068196	45083735
chr16	80482458	90712378	chr18	45236789	55797514	Transpositions
chr16	90904680	91296343	chr18	25377935	25738998
chr17	49111	13179199	chr5	30182826	42808463	Translocations		chr17	18460	13173805	E1	186669	12704666	Translocations
chr17	13304038	42204303	chr1	69826501	99327212			chr17	13349618	42206642	D4	118850	31230445
chr18	187133	38033705	chr16	21610020	59434095			chr18	313678	37773866	B1	373422	48373505
chr19	55396	35635270	chr12	9788161	45699329			chr19	56237	35635034	B2	39659829	77531942
chr20	126650	1269372	chr15	17320344	18461755	Translocations		chr20	45603	30527194	B3	70868784	103529936
chr20	1649254	30864325	chr8	2517722	32171186
chrX	167816	112731797	chrX	152371	123705619			chrX	312463	112717366	X	527566	126781230

## Sheet: Table S5
Cat	Start	End	Dog	Start	End	Chromosome rearrangement events		Cat	Start	End	Giant panda	Start	End	Chromosome rearrangement events
A1	374062	19268001	chr25	282900	18813034	Translocations		A1	241778	83237296	chr7	61019109	141503372	Translocations
A1	19863669	83246790	chr22	374791	61356199		Translocations
A1	89327233	115553227	chr11	119955	26583752	Translocations		A1	84003326	240351222	chr3	187749	147582128
A1	115977449	139566782	chr2	34895092	57216780		Translocations
A1	140155555	172553727	chr3	318075	30994418	Translocations
A1	172984324	228155429	chr4	35374272	88088535		Translocations
A1	228635209	240321394	chr34	388640	12016953
A2	23841	60087973	chr20	123446	58092599	Translocations		A2	44880	60088374	chr4	40273	57934601	Translocations
A2	62581700	88315133	chr18	72310	24418021		Translocations	A2	60793987	168556994	chr1	109088821	212696109
A2	89506556	139578469	chr14	12737013	60488476	Inversions
A2	140536742	148851264	chr14	3513571	11324222		Translocations
A2	150327464	160474984	chr16	2276631	12614017
A2	162093418	168571060	chr16	14745004	21090033
A3	271494	48319548	chr24	247215	47564911	Translocations		A3	210908	48368143	chr13	44918750	92299153	Translocations
A3	48580552	50344719	chr23	73625	1668207		Translocations	A3	48609976	50333704	chr6	43362607	44749889		Translocations
A3	50965452	90345603	chr10	34220558	69294300	Translocations		A3	50994002	140869592	chr4	58205424	144760805
A3	88203871	140612210	chr17	319061	51469986
B1	2514251	48254052	chr16	21700018	58947303	Translocations		B1	373422	48373505	chr18	313678	37773866	Translocations
B1	31560897	60045167	chr25	19196010	36766360		Translocations	B1	31425424	104267448	chr5	71531286	130616295
B1	60658410	83375786	chr15	42882599	63358342	Translocations
B1	83547086	104279519	chr19	260787	19532544		Translocations
B1	104990092	144764809	chr32	321974	38379445	Translocations
B1	145999771	171293638	chr13	38844671	62831956		Translocations	B1	104768899	206445994	chr11	13658900	110483803
B1	171532030	191853706	chr3	71386935	90934249	Inversions
B1	192746831	196285856	chr3	62816015	66400664		Inversions
B1	197135346	200814470	chr3	67044934	70737499
B1	202053560	205778713	chr3	58699426	62590218
B2	443913	30309979	chr35	640719	26224751	Translocations		B2	441140	38702341	chr5	171469	34630828	Translocations
B2	11608532	105185820	chr12	366799	71833271		Translocations	B2	39659829	77531942	chr19	56237	35635034		Translocations
B2	105434246	118974709	chr1	56841355	69410590	Inversions		B2	77992746	152849159	chr10	38899630	110495746
B2	119658946	151773827	chr1	25101290	56360510
B3	523059	28557952	chr3	31591175	58434744	Translocations		B3	421223	32010123	chr9	140982	30097251	Translocations
B3	28859069	70352889	chr30	291116	40118224		Translocations	B3	32417366	70211684	chr5	34804519	78237235		Translocations
B3	72920124	147232989	chr8	2502247	72964061			B3	70868784	103529936	chr20	45603	30527194	Translocations
								B3	104271411	147143198	chr14	368014	41762568
B4	409927	33901165	chr2	159874	34510958	Translocations		B4	427569	33916160	chr15	122993	32717691	Translocations
B4	34387482	81460702	chr27	211092	45599405		Translocations	B4	34318007	81994321	chr16	100242	44630748		Translocations
B4	81994412	98905097	chr10	94639	16194987	Translocations		B4	81994360	142311414	chr15	32947473	91508285
B4	99367124	124304243	chr15	18752218	42476493		Translocations
B4	124492232	142356866	chr10	16612985	33957467
C1	96997	7239729	chr5	56201151	63350234	Translocations		C1	87528	13525204	chr11	85776	13545715	Translocations
C1	7740527	25345638	chr2	68049480	85124025		Translocations
C1	26073892	33522113	chr15	497056	7688710
C1	33887833	42730753	chr15	8644902	16895216		Translocations
C1	42868092	55936081	chr5	43195065	55950773	Translocations
C1	56101031	94990456	chr6	40673229	77467597		Translocations
C1	95600820	96850058	chr17	62082894	63777511	Inversions
C1	97321551	107963929	chr17	51571025	61993048		Translocations
C1	108263269	143481943	chr19	20512245	53599977	Translocations
C1	143990466	176684046	chr36	85994	30795812		Translocations	C1	13753957	221797855	chr2	132626	199409704
C1	176908290	207901614	chr37	297603	29771920	Translocations
C1	208500203	221719989	chr25	37973675	51266805		Translocations
C2	109678	40786697	chr31	141134	39829256	Translocations		C2	265264	114170132	chr1	170686	108890741	Translocations
C2	40840641	74465057	chr33	35418	31359490		Translocations
C2	75234503	77412545	chr34	22700857	24920233	Inversions
C2	77604637	87866626	chr34	12654322	22588199		Transpositions
C2	88008608	101739074	chr34	29455480	42048367	Inversions
C2	101945403	106278548	chr34	25156588	29226517		Translocations
C2	106558802	159071374	chr23	1828653	51947670			C2	114405952	158921871	chr6	158534	43185477
D1	482108	32008657	chr5	416744	29854847	Translocations		D1	335251	67266185	chr8	17142	62426842	Translocations
D1	32621642	104684787	chr21	232880	50718388		Translocations	D1	67754071	115434823	chr16	44814958	91323931
D1	84825788	96374530	chr18	25965544	36959105
D1	96708182	104123413	chr18	37074613	45084350
D1	104793947	114717146	chr18	45391192	55797575
D2	469213	8659723	chr26	31553783	38885912	Translocations		D2	241943	87983513	chr6	45003918	131458490
D2	8920611	45623515	chr4	218750	34991294		Translocations
D2	46189255	87847350	chr28	130861	40933435	Translocations
D3	325674	29891368	chr26	86531	31064980		Translocations	D3	315462	26936434	chr12	24503	23625439	Translocations
D3	31350284	67156412	chr7	43836579	78330692			D3	19334917	93886965	chr14	41951798	106618320
D3	67728387	69314380	chr7	78699675	80176107		Translocations
D3	70048083	94012129	chr1	537525	23781964
D4	156718	31230564	chr1	69824720	99230839	Translocations		D4	118850	31230445	chr17	13349618	42206642	Translocations
D4	31761071	80235542	chr11	27029164	74141635		Translocations	D4	31651132	94407595	chr7	109137	60687970
D4	80644881	94282293	chr9	47888291	60912245
E1	185596	12710947	chr5	30146576	42807575		Translocations	E1	186669	12704666	chr17	18460	13173805	Translocations
E1	13106816	60221248	chr9	93722	47724164			E1	13114814	60181775	chr13	46186	44863399
E2	291933	24347715	chr1	99486211	122579308	Translocations		E2	220790	61642398	chr12	23862102	81766279
E2	25103961	35328761	chr2	57974351	67844694		Translocations
E2	35452711	61556585	chr5	63633623	88851732
E3	268703	41176516	chr6	372858	40412555			E3	367832	41175469	chr10	104186	38711269
F1	818713	42082158	chr7	149820	40083877	Translocations		F1	137834	69878687	chr8	62571942	129180729
F1	42498307	66596921	chr38	287952	23289145		Translocations
F1	67251116	69900951	chr7	40581060	43372440
F2	1117428	44225885	chr29	239238	41624614	Translocations		F2	7688630	83895466	chr9	30495477	103586887
F2	44448625	83895180	chr13	97205	38146656
X	99102	126762230	chrX	185902	123701391			X	527566	126781230	chrX	312463	112717366

## Sheet: Table S6
Dog	Start	End	Giant panda	Start	End	Chromosome rearrangement events		Dog	Start	End	Cat	Start	End	Chromosome rearrangement events
chr1	516173	23992757	chr14	83321186	106603055	Translocations		chr1	537525	23781964	D3	70048083	94012129	Translocations
chr1	25046954	56556374	chr10	78666528	109709290		Inversions	chr1	25101290	56360510	B2	119658946	151773827		Inversions
chr1	56701425	69514092	chr10	65035500	78083496	Translocations		chr1	56841355	69410590	B2	105434246	118974709	Translocations
chr1	69826501	99327212	chr17	13304038	42204303		Translocations	chr1	69824720	99230839	D4	156718	31230564		Translocations
chr1	99525737	122574732	chr12	23958099	45892914			chr1	99486211	122579308	E2	291933	24347715
chr2	197117	34499421	chr15	120010	32709814	Translocations		chr2	159874	34510958	B4	409927	33901165	Translocations
chr2	34868470	57598980	chr3	27734982	50681130		Translocations	chr2	34895092	57216780	A1	115977449	139566782		Translocations
chr2	58071002	67640703	chr12	46645055	56241423	Translocations		chr2	57974351	67844694	E2	25103961	35328761	Translocations
chr2	67986978	79671658	chr2	37991	11590774		Translocations	chr2	68049480	85124025	C1	7740527	25345638
chr2	79809455	85352924	chr11	7556234	13544756
chr3	150062	31225943	chr3	50746324	82347705	Translocations		chr3	318075	30994418	A1	140155555	172553727	Translocations
chr3	31748819	58264422	chr9	407344	27110714		Translocations	chr3	31591175	58434744	B3	523059	28557952		Translocations
chr3	58554168	62384125	chr11	105958756	109637868	Inversions		chr3	58699426	62590218	B1	202053560	205778713	Inversions
chr3	62811346	68315376	chr11	97507178	103046384		Inversions	chr3	62816015	66400664	B1	192746831	196285856		Inversions
chr3	68741042	71075774	chr11	103517137	105523250			chr3	67044934	70737499	B1	197135346	200814470
chr3	71435769	87832728	chr11	77221214	93892435			chr3	71386935	90934249	B1	171532030	191853706
chr3	88302989	91342750	chr11	94373640	97441960
chr4	91066	35078995	chr6	53205586	88445714	Translocations		chr4	218750	34991294	D2	8920611	45623515	Translocations
chr4	35319414	88235199	chr3	82487482	135681299			chr4	35374272	88088535	A1	172984324	228155429
chr5	146588	29876442	chr8	85121	29834285	Translocations		chr5	416744	29854847	D1	482108	32008657	Translocations
chr5	30182826	42808463	chr17	49111	13179199		Translocations	chr5	30146576	42807575	E1	185596	12710947		Translocations
chr5	43185149	56051574	chr2	27888818	40750354	Translocations		chr5	43195065	55950773	C1	42868092	55936081	Transpositions
chr5	56184819	63420507	chr11	78711	7388481		Translocations	chr5	56201151	63350234	C1	96997	7239729		Translocations
chr5	63629346	88797478	chr12	56326249	81698986			chr5	63633623	88851732	E2	35452711	61556585
chr6	372636	40371257	chr10	88416	38667082	Translocations		chr6	372858	40412555	E3	268703	41176516	Translocations
chr6	40737000	77507728	chr2	40848788	78139213			chr6	40673229	77467597	C1	56101031	94990456		Translocations
chr7	139209	40427320	chr8	62967319	102635762	Transpositions		chr7	149820	40083877	F1	818713	42082158	Transpositions
chr7	40560359	43386577	chr8	126495674	129187284		Translocations	chr7	40581060	43372440	F1	67251116	69900951		Translocations
chr7	43871874	78516155	chr14	46577765	80632727			chr7	43836579	78330692	D3	31350284	67156412
chr7	78601618	80473680	chr14	80906402	82870071			chr7	78699675	80176107	D3	67728387	69314380
chr8	929475	2032968	chr14	30003632	31122366	Translocations		chr8	2502247	72964061	B3	72920124	147232989
chr8	2517722	32171186	chr20	1649254	30864325		Translocations
chr8	32143017	72880334	chr14	26135	41765425
chr9	99349	47742459	chr13	39243	44893842	Translocations		chr9	93722	47724164	E1	13106816	60221248	Translocations
chr9	47859077	61029830	chr7	47667277	60692285			chr9	47888291	60912245	D4	80644881	94282293
chr10	101009	16106400	chr15	33112461	49111124	Transpositions		chr10	94639	16194987	B4	81994412	98905097	Transpositions
chr10	16612982	33833627	chr15	73123026	91552140		Translocations	chr10	16612985	33957467	B4	124492232	142356866		Translocations
chr10	34248376	69291901	chr4	57951233	93649490			chr10	34220558	69294300	A3	50965452	90345603
chr11	173753	26750862	chr3	1791323	27499484	Translocations		chr11	119955	26583752	A1	89327233	115553227	Translocations
chr11	26986372	74368640	chr7	120164	47658815			chr11	27029164	74141635	D4	31761071	80235542
chr12	375218	8820518	chr5	26214440	34598264	Translocations		chr12	366799	71833271	B2	11608532	105185820
chr12	9788161	45699329	chr19	55396	35635270		Translocations
chr12	46054591	71853892	chr10	38898144	64902428
chr13	102809	38208258	chr9	65837984	103648799	Translocations		chr13	97205	38146656	F2	44448625	83895180	Translocations
chr13	29681969	37032618	chr6	123394191	130433767		Translocations
chr13	38554965	63159056	chr11	52413162	77077692			chr13	38844671	62831956	B1	145999771	171293638
chr14	3025083	11957756	chr1	185621006	194410640	Inversions		chr14	3513571	11324222	A2	140536742	148851264	Inversions
chr14	12210254	60910269	chr1	136724449	185514623			chr14	12737013	60488476	A2	89506556	139578469
chr15	189225	8147552	chr2	11711452	19611548			chr15	497056	7688710	C1	26073892	33522113
chr15	8628380	16983710	chr2	19688845	27827037	Translocations		chr15	8644902	16895216	C1	33887833	42730753		Translocations
chr15	17320344	18461755	chr20	126650	1269372		Translocations
chr15	18749453	42575397	chr15	49172295	72845205	Translocations		chr15	18752218	42476493	B4	99367124	124304243	Translocations
chr15	42810940	63685870	chr5	89504986	111134690			chr15	42882599	63358342	B1	60658410	83375786
chr16	2071514	13374003	chr1	194611134	205440138			chr16	2276631	12614017	A2	150327464	160474984
chr16	14178937	20946934	chr1	205609175	212584395		Translocations	chr16	14745004	21090033	A2	162093418	168571060		Translocations
chr16	21610020	59434095	chr18	187133	38033705			chr16	21700018	58947303	B1	2514251	48254052
chr17	178636	51464469	chr4	93770202	144696892	Translocations		chr17	319061	51469986	A3	88203871	140612210	Translocations
chr17	51566027	61736018	chr2	80185251	89929871		Inversions	chr17	51571025	61993048	C1	97321551	107963929		Inversions
chr17	62111194	63851795	chr2	78342423	80074940			chr17	62082894	63777511	C1	95600820	96850058
chr18	117633	24842972	chr1	111379533	136511304	Translocations		chr18	72310	24418021	A2	62581700	88315133	Translocations
chr18	25377935	25738998	chr16	90904680	91296343		Transpositions	chr18	25965544	36959105	D1	84825788	96374530
chr18	25897686	36959576	chr16	61247072	72448413
chr18	37068196	45083735	chr16	72684242	79888207			chr18	37074613	45084350	D1	96708182	104123413
chr18	45236789	55797514	chr16	80482458	90712378			chr18	45391192	55797575	D1	104793947	114717146
chr19	310221	19530119	chr5	111516538	130615807	Translocations		chr19	260787	19532544	B1	83547086	104279519	Translocations
chr19	21269835	53696689	chr2	90862054	123756436			chr19	20512245	53599977	C1	108263269	143481943
chr20	272707	58092176	chr4	20569	57891952			chr20	123446	58092599	A2	23841	60087973
chr21	245516	33861813	chr8	30150998	62485768	Translocations		chr21	232880	50718388	D1	32621642	104684787
chr21	34348042	50248103	chr16	44845231	61093600
chr22	161085	61347538	chr7	80386634	141502488			chr22	374791	61356199	A1	19863669	83246790
chr23	88869	45006928	chr6	66690	44815023	Translocations		chr23	73625	1668207	A3	48580552	50344719	Translocations
chr23	45093231	51938743	chr1	101800562	108935669			chr23	1828653	51947670	C2	106558802	159071374
chr24	109637	47593588	chr13	44991656	92365793			chr24	247215	47564911	A3	271494	48319548
chr25	142015	19004379	chr7	60885264	80279196	Translocations		chr25	282900	18813034	A1	374062	19268001	Translocations
chr25	19193137	37109703	chr5	71235052	89289924		Translocations	chr25	19196010	36766360	B1	31560897	60045167		Translocations
chr25	37645180	51593481	chr2	185604593	199666744			chr25	37973675	51266805	C1	208500203	221719989
chr26	19497	24956596	chr12	24435	23678413	Translocations		chr26	86531	31064980	D3	325674	29891368	Translocations
chr26	27435069	31006166	chr14	41952491	44747808		Translocations
chr26	31681272	38802076	chr6	45363271	52950608			chr26	31553783	38885912	D2	469213	8659723
chr27	64374	45726683	chr16	49359	44606990			chr27	211092	45599405	B4	34387482	81460702
chr28	130421	41104953	chr6	88691482	131527818			chr28	130861	40933435	D2	46189255	87847350
chr29	6554627	41646959	chr9	30344168	65698789			chr29	239238	41624614	F2	1117428	44225885
chr30	751140	37149741	chr5	34758533	70993666	Translocations		chr30	291116	40118224	B3	28859069	70352889
chr30	37348638	39939269	chr9	27404900	30172322
chr31	162431	39799589	chr1	80146	38422715			chr31	141134	39829256	C2	109678	40786697
chr32	137134	38541369	chr11	13711345	51723228			chr32	321974	38379445	B1	104990092	144764809
chr33	167161	31265100	chr1	38639485	71029452			chr33	35418	31359490	C2	40840641	74465057
chr34	137256	12100641	chr3	135741543	147601841	Translocations		chr34	388640	12016953	A1	228635209	240321394	Translocations
chr34	12631433	19640106	chr1	77301721	84257370		Inversions	chr34	12654322	22588199	C2	77604637	87866626		Inversions
chr34	19718064	24920805	chr1	71889008	77220734	Transpositions		chr34	22700857	24920233	C2	75234503	77412545	Transpositions
chr34	25185368	38253030	chr1	88455094	101654119		Inversions	chr34	25156588	29226517	C2	101945403	106278548		Inversions
chr34	38440758	42047579	chr1	84411753	88260473			chr34	29455480	42048367	C2	88008608	101739074
chr35	635778	26300973	chr5	97947	26172289			chr35	640719	26224751	B2	443913	30309979
chr36	85879	30774370	chr2	124045883	155393172			chr36	85994	30795812	C1	143990466	176684046
chr37	177663	29924835	chr2	155524690	185491802			chr37	297603	29771920	C1	176908290	207901614
chr38	59006	23531111	chr8	102837243	126305898			chr38	287952	23289145	F1	42498307	66596921
chrX	152371	123705619	chrX	167816	112731797			chrX	185902	123701391	X	99102	126762230

## Sheet: Sheet16
Category	ID	Term	Observed number of genes	Expected score	Adjusted p-value
Biological Process	GO:0006739	NADP metabolic process	5	0.104	0.000869
Biological Process	GO:0046348	amino sugar catabolic process	4	0.042	0.000869
Biological Process	GO:0071357	cellular response to type I interferon	6	0.317	0.00099
Biological Process	GO:0051156	glucose 6 phosphate metabolic process	4	0.066	0.00099
Biological Process	GO:1903901	negative regulation of viral life cycle	6	0.321	0.00099
Biological Process	GO:0051193	regulation of cofactor metabolic process regulation of coenzyme metabolic process	5	0.166	0.00099
Biological Process	GO:0035455	response to interferon alpha	4	0.066	0.00099
Biological Process	GO:0034340	response to type I interferon	6	0.324	0.00099
Biological Process	GO:0060337	type I interferon signaling pathway	6	0.317	0.00099
Biological Process	GO:0048525	negative regulation of viral process	6	0.332	0.00101
Biological Process	GO:0043901	negative regulation of multi organism process	7	0.568	0.0013
Biological Process	GO:0035456	response to interferon beta	4	0.081	0.0013
Biological Process	GO:1901071	glucosamine containing compound metabolic process	4	0.085	0.00137
Biological Process	GO:1902031	regulation of NADP metabolic process	3	0.019	0.00137
Biological Process	GO:0006030	chitin metabolic process chitin catabolic process	3	0.023	0.00191
Biological Process	GO:1901072	glucosamine containing compound catabolic process	3	0.031	0.0035
Biological Process	GO:0060539	diaphragm development	3	0.039	0.00567
Biological Process	GO:0006040	amino sugar metabolic process	4	0.143	0.00644
Biological Process	GO:0006098	pentose phosphate shunt	3	0.042	0.00644
Biological Process	GO:0050907	detection of chemical stimulus involved in sensory perception	10	1.854	0.00726
Biological Process	GO:0043470	regulation of carbohydrate catabolic process regulation of cellular carbohydrate catabolic process	4	0.155	0.00754
Biological Process	GO:0019682	glyceraldehyde 3 phosphate metabolic process	3	0.054	0.00985
Biological Process	GO:0009166	nucleotide catabolic process	5	0.348	0.00985
Biological Process	GO:0050912	detection of chemical stimulus involved in sensory perception of taste	4	0.174	0.0101
Biological Process	GO:0045071	negative regulation of viral genome replication	4	0.182	0.0114
Biological Process	GO:1901292	nucleoside phosphate catabolic process	5	0.379	0.0123
Biological Process	GO:0019748	secondary metabolic process	4	0.201	0.0153
Biological Process	GO:0046597	negative regulation of viral entry into host cell	3	0.07	0.0157
Biological Process	GO:0060840	artery development	4	0.224	0.0213
Biological Process	GO:0006735	NADH regeneration canonical glycolysis glycolytic process through glucose 6 phosphate glucose catabolic process to pyruvate	3	0.085	0.0242
Biological Process	GO:0061615	glycolytic process through fructose 6 phosphate	3	0.085	0.0242
Biological Process	GO:0017148	negative regulation of translation	5	0.464	0.0251
Biological Process	GO:0035904	aorta development	3	0.089	0.0256
Biological Process	GO:0034249	negative regulation of cellular amide metabolic process	5	0.487	0.0294
Biological Process	GO:0019896	axon transport of mitochondrion	2	0.015	0.0314
Biological Process	GO:0044275	cellular carbohydrate catabolic process	4	0.263	0.0314
Biological Process	GO:0006007	glucose catabolic process	3	0.104	0.0314
Biological Process	GO:0001890	placenta development	5	0.514	0.0314
Biological Process	GO:0043456	regulation of pentose phosphate shunt	2	0.015	0.0314
Biological Process	GO:0046596	regulation of viral entry into host cell	3	0.1	0.0314
Biological Process	GO:0045069	regulation of viral genome replication	4	0.274	0.0314
Biological Process	GO:0043331	response to dsRNA	4	0.274	0.0314
Biological Process	GO:0050909	sensory perception of taste	4	0.27	0.0314
Biological Process	GO:0006094	gluconeogenesis	4	0.282	0.032
Biological Process	GO:1902186	regulation of viral release from host cell	3	0.108	0.032
Biological Process	GO:0051225	spindle assembly	4	0.297	0.0378
Biological Process	GO:0031109	microtubule polymerization or depolymerization	4	0.301	0.0387
Biological Process	GO:0002377	immunoglobulin production	4	0.305	0.0397
Biological Process	GO:0001892	embryonic placenta development	4	0.309	0.0406
Biological Process	GO:0010675	regulation of cellular carbohydrate metabolic process	5	0.572	0.0406
Biological Process	GO:0019076	viral release from host cell	3	0.124	0.0406
Biological Process	GO:0006734	NADH metabolic process	3	0.127	0.0434
Biological Process	GO:0051149	positive regulation of muscle cell differentiation	4	0.328	0.0461
Biological Process	GO:0051972	regulation of telomerase activity	3	0.131	0.0461
Biological Process	GO:0006109	regulation of carbohydrate metabolic process	5	0.603	0.0471
Biological Process	GO:0008088	axon cargo transport	3	0.139	0.0494
Biological Process	GO:0001701	in utero embryonic development	7	1.333	0.0494
Biological Process	GO:0019233	sensory perception of pain	4	0.34	0.0494
KEGG Pathways	hsa01200	Carbon metabolism	7	0.321	1.82e-05
KEGG Pathways	hsa04510	Focal adhesion	6	0.742	0.00796
KEGG Pathways	hsa00010	Glycolysis / Gluconeogenesis	4	0.22	0.00796
KEGG Pathways	hsa04810	Regulation of actin cytoskeleton	6	0.757	0.00796
KEGG Pathways	hsa04270	Vascular smooth muscle contraction	5	0.448	0.00796
KEGG Pathways	hsa00520	Amino sugar and nucleotide sugar metabolism	3	0.166	0.0322
KEGG Pathways	hsa00480	Glutathione metabolism	3	0.17	0.0322
KEGG Pathways	hsa04740	Olfactory transduction	7	1.553	0.039

## Sheet: Table S17
Category	ID	Term	Observed number of genes	Expected score	Adjusted p-value
Biological Process	GO:0090501	RNA phosphodiester bond hydrolysis	10	0.627	1.2e-05
Biological Process	GO:0035510	DNA dealkylation	5	0.118	0.000944
Biological Process	GO:0043487	regulation of RNA stability	8	0.713	0.00158
Biological Process	GO:0043488	regulation of mRNA stability	8	0.697	0.00158
Biological Process	GO:0006304	DNA modification	7	0.515	0.00181
Biological Process	GO:0080111	DNA demethylation	4	0.091	0.00341
Biological Process	GO:0032924	activin receptor signaling pathway	5	0.214	0.00341
Biological Process	GO:2001252	positive regulation of chromosome organization	7	0.59	0.00341
Biological Process	GO:0007369	gastrulation	8	0.901	0.00367
Biological Process	GO:0050911	detection of chemical stimulus involved in sensory perception of smell	12	2.321	0.00369
Biological Process	GO:0006278	RNA dependent DNA replication	5	0.247	0.0045
Biological Process	GO:0033044	regulation of chromosome organization	9	1.313	0.00464
Biological Process	GO:2000653	regulation of genetic imprinting	3	0.032	0.00464
Biological Process	GO:0035456	response to interferon beta	4	0.113	0.00464
Biological Process	GO:0007608	sensory perception of smell	12	2.471	0.00464
Biological Process	GO:0000723	telomere maintenance	6	0.466	0.00464
Biological Process	GO:0032200	telomere organization	6	0.477	0.00464
Biological Process	GO:0050907	detection of chemical stimulus involved in sensory perception	12	2.573	0.00555
Biological Process	GO:0032210	regulation of telomere maintenance via telomerase	4	0.139	0.00632
Biological Process	GO:0043901	negative regulation of multi organism process	7	0.788	0.00639
Biological Process	GO:0010833	telomere maintenance via telomere lengthening	5	0.311	0.00639
Biological Process	GO:0051180	vitamin transport	4	0.145	0.00639
Biological Process	GO:0060395	SMAD protein signal transduction	5	0.322	0.00712
Biological Process	GO:0031123	RNA 3 end processing	6	0.568	0.00838
Biological Process	GO:0007274	neuromuscular synaptic transmission	4	0.166	0.00899
Biological Process	GO:0090502	RNA phosphodiester bond hydrolysis endonucleolytic	5	0.354	0.00933
Biological Process	GO:1904356	regulation of telomere maintenance via telomere lengthening	4	0.172	0.00933
Biological Process	GO:0007004	telomere maintenance via telomerase	4	0.182	0.0112
Biological Process	GO:0007183	SMAD protein complex assembly	3	0.064	0.013
Biological Process	GO:0017148	negative regulation of translation	6	0.643	0.013
Biological Process	GO:0046578	regulation of Ras protein signal transduction	7	0.943	0.013
Biological Process	GO:0044728	DNA methylation or demethylation	5	0.407	0.0148
Biological Process	GO:0007179	transforming growth factor beta receptor signaling pathway	7	0.981	0.0148
Biological Process	GO:0034249	negative regulation of cellular amide metabolic process	6	0.675	0.0148
Biological Process	GO:0006284	base excision repair	4	0.22	0.0161
Biological Process	GO:0032784	regulation of DNA templated transcription elongation	4	0.22	0.0161
Biological Process	GO:0001505	regulation of neurotransmitter levels	7	1.008	0.0161
Biological Process	GO:0032204	regulation of telomere maintenance	4	0.22	0.0161
Biological Process	GO:1903901	negative regulation of viral life cycle	5	0.445	0.0178
Biological Process	GO:0038092	nodal signaling pathway	3	0.08	0.0178
Biological Process	GO:0001701	in utero embryonic development	9	1.849	0.0196
Biological Process	GO:0048525	negative regulation of viral process	5	0.461	0.0196
Biological Process	GO:0051571	positive regulation of histone H3 K4 methylation	3	0.086	0.0196
Biological Process	GO:0030804	positive regulation of cyclic nucleotide biosynthetic process	5	0.477	0.0218
Biological Process	GO:0035455	response to interferon alpha	3	0.091	0.0219
Biological Process	GO:0070488	neutrophil aggregation	2	0.011	0.0226
Biological Process	GO:0044346	fibroblast apoptotic process	3	0.096	0.0239
Biological Process	GO:0046597	negative regulation of viral entry into host cell	3	0.096	0.0239
Biological Process	GO:0030810	positive regulation of nucleotide biosynthetic process positive regulation of purine nucleotide biosynthetic process	5	0.504	0.0249
Biological Process	GO:0070988	demethylation	4	0.273	0.0269
Biological Process	GO:0090100	positive regulation of transmembrane receptor protein serine threonine kinase signaling pathway	5	0.52	0.0276
Biological Process	GO:0030801	positive regulation of cyclic nucleotide metabolic process	5	0.525	0.0277
Biological Process	GO:0016925	protein sumoylation	5	0.525	0.0277
Biological Process	GO:0032469	endoplasmic reticulum calcium ion homeostasis	3	0.107	0.0281
Biological Process	GO:0035023	regulation of Rho protein signal transduction	5	0.541	0.0306
Biological Process	GO:0034729	histone H3 K79 methylation	2	0.016	0.0309
Biological Process	GO:0060485	mesenchyme development	7	1.222	0.0316
Biological Process	GO:0035904	aorta development	3	0.123	0.0333
Biological Process	GO:0060840	artery development	4	0.311	0.0333
Biological Process	GO:0006882	cellular zinc ion homeostasis	3	0.118	0.0333
Biological Process	GO:0001837	epithelial to mesenchymal transition	5	0.568	0.0333
Biological Process	GO:0014031	mesenchymal cell development	6	0.884	0.0333
Biological Process	GO:0032786	positive regulation of DNA templated transcription elongation	3	0.123	0.0333
Biological Process	GO:2000278	regulation of DNA biosynthetic process	4	0.311	0.0333
Biological Process	GO:0060393	regulation of pathway restricted SMAD protein phosphorylation	4	0.306	0.0333
Biological Process	GO:0034243	regulation of transcription elongation from RNA polymerase II promoter	3	0.123	0.0333
Biological Process	GO:0048864	stem cell development	6	0.906	0.0346
Biological Process	GO:0046718	viral entry into host cell	5	0.584	0.0346
Biological Process	GO:0060389	pathway restricted SMAD protein phosphorylation	4	0.322	0.035
Biological Process	GO:0055069	zinc ion homeostasis	3	0.129	0.0352
Biological Process	GO:0043123	positive regulation of I kappaB kinase NF kappaB signaling	6	0.922	0.0358
Biological Process	GO:0019470	4 hydroxyproline catabolic process	2	0.021	0.0359
Biological Process	GO:0002223	stimulatory C type lectin receptor signaling pathway	5	0.611	0.0392
Biological Process	GO:0048762	mesenchymal cell differentiation	6	0.949	0.0398
Biological Process	GO:0046596	regulation of viral entry into host cell	3	0.139	0.0407
Biological Process	GO:0002220	innate immune response activating cell surface receptor signaling pathway	5	0.627	0.0417
Biological Process	GO:0031056	regulation of histone modification	5	0.627	0.0417
Biological Process	GO:0045981	positive regulation of nucleotide metabolic process positive regulation of purine nucleotide metabolic process	5	0.633	0.0427
Biological Process	GO:0048662	negative regulation of smooth muscle cell proliferation	3	0.145	0.0428
Biological Process	GO:0071514	genetic imprinting	3	0.15	0.0444
Biological Process	GO:0031062	positive regulation of histone methylation	3	0.15	0.0444
Biological Process	GO:1900029	positive regulation of ruffle assembly	2	0.027	0.0444
Biological Process	GO:0051569	regulation of histone H3 K4 methylation	3	0.15	0.0444
Biological Process	GO:1902186	regulation of viral release from host cell	3	0.15	0.0444
Biological Process	GO:0016525	negative regulation of angiogenesis	4	0.365	0.0445
Biological Process	GO:0048863	stem cell differentiation	7	1.404	0.0468
Biological Process	GO:0061180	mammary gland epithelium development	4	0.375	0.0471
Biological Process	GO:2000181	negative regulation of blood vessel morphogenesis	4	0.375	0.0471
Biological Process	GO:0031058	positive regulation of histone modification	4	0.375	0.0471
Biological Process	GO:0090503	RNA phosphodiester bond hydrolysis exonucleolytic	3	0.161	0.0472
Biological Process	GO:0001825	blastocyst formation	3	0.161	0.0472
Biological Process	GO:0050832	defense response to fungus	3	0.161	0.0472
Biological Process	GO:0006836	neurotransmitter transport	6	1.024	0.0472
Biological Process	GO:0030802	regulation of cyclic nucleotide biosynthetic process	5	0.67	0.0472
Biological Process	GO:0043331	response to dsRNA	4	0.381	0.0472
Biological Process	GO:1901317	regulation of sperm motility	2	0.032	0.0499
KEGG Pathways	hsa04725	Cholinergic synapse	7	0.563	0.000402
KEGG Pathways	hsa04740	Olfactory transduction	12	2.155	0.000402
KEGG Pathways	hsa03410	Base excision repair	4	0.155	0.00268
KEGG Pathways	hsa04068	FoxO signaling pathway	6	0.691	0.00607
KEGG Pathways	hsa04930	Type II diabetes mellitus	4	0.225	0.00607
KEGG Pathways	hsa05221	Acute myeloid leukemia	4	0.295	0.0102
KEGG Pathways	hsa00250	Alanine, aspartate and glutamate metabolism	3	0.129	0.0102
KEGG Pathways	hsa05010	Alzheimer's disease	6	0.836	0.0102
KEGG Pathways	hsa01230	Biosynthesis of amino acids	4	0.311	0.0102
KEGG Pathways	hsa05210	Colorectal cancer	4	0.3	0.0102
KEGG Pathways	hsa05212	Pancreatic cancer	4	0.322	0.0102
KEGG Pathways	hsa04662	B cell receptor signaling pathway	4	0.37	0.0139
KEGG Pathways	hsa05220	Chronic myeloid leukemia	4	0.365	0.0139
KEGG Pathways	hsa04144	Endocytosis	6	1.04	0.0139
KEGG Pathways	hsa05160	Hepatitis C	5	0.691	0.0139
KEGG Pathways	hsa03018	RNA degradation	4	0.381	0.0139
KEGG Pathways	hsa04120	Ubiquitin mediated proteolysis	5	0.718	0.0154
KEGG Pathways	hsa05161	Hepatitis B	5	0.74	0.0165
KEGG Pathways	hsa01200	Carbon metabolism	4	0.445	0.0184
KEGG Pathways	hsa00330	Arginine and proline metabolism	3	0.214	0.0222
KEGG Pathways	hsa05142	Chagas disease (American trypanosomiasis)	4	0.531	0.0295
KEGG Pathways	hsa05213	Endometrial cancer	3	0.247	0.0295
KEGG Pathways	hsa04080	Neuroactive ligand-receptor interaction	6	1.388	0.0367
KEGG Pathways	hsa04726	Serotonergic synapse	4	0.579	0.0367
KEGG Pathways	hsa05223	Non-small cell lung cancer	3	0.289	0.0398
KEGG Pathways	hsa01210	2-Oxocarboxylic acid metabolism	2	0.086	0.041
KEGG Pathways	hsa05211	Renal cell carcinoma	3	0.306	0.041
KEGG Pathways	hsa04370	VEGF signaling pathway	3	0.3	0.041
KEGG Pathways	hsa00511	Other glycan degradation	2	0.091	0.0426
KEGG Pathways	hsa05203	Viral carcinogenesis	5	1.04	0.0426
KEGG Pathways	hsa05214	Glioma	3	0.338	0.0455
KEGG Pathways	hsa00190	Oxidative phosphorylation	4	0.675	0.0455
KEGG Pathways	hsa04721	Synaptic vesicle cycle	3	0.332	0.0455
KEGG Pathways	hsa04520	Adherens junction	3	0.359	0.0483
KEGG Pathways	hsa04664	Fc epsilon RI signaling pathway	3	0.354	0.0483
KEGG Pathways	hsa05218	Melanoma	3	0.354	0.0483
KEGG Pathways	hsa05012	Parkinson's disease	4	0.724	0.0483
KEGG Pathways	hsa05200	Pathways in cancer	6	1.624	0.0483
KEGG Pathways	hsa04917	Prolactin signaling pathway	3	0.365	0.0483

## Sheet: Table S18
Category	ID	Term	Observed number of genes	Expected score	Adjusted p-value
Biological Process	GO:0050911	detection of chemical stimulus involved in sensory perception of smell	29	2.181	3.89e-19
Biological Process	GO:0007608	sensory perception of smell	29	2.322	9.97e-19
Biological Process	GO:0050907	detection of chemical stimulus involved in sensory perception	29	2.418	1.9e-18
Biological Process	GO:0010453	regulation of cell fate commitment	5	0.146	0.00116
Biological Process	GO:0010107	potassium ion import	5	0.176	0.00215
Biological Process	GO:0051961	negative regulation of nervous system development	9	1.184	0.00406
Biological Process	GO:0046597	negative regulation of viral entry into host cell	4	0.091	0.00406
Biological Process	GO:0060562	epithelial tube morphogenesis	10	1.551	0.00431
Biological Process	GO:1901071	glucosamine containing compound metabolic process	4	0.111	0.00523
Biological Process	GO:0006941	striated muscle contraction	7	0.68	0.00523
Biological Process	GO:0006739	NADP metabolic process	4	0.136	0.00681
Biological Process	GO:0043901	negative regulation of multi organism process	7	0.74	0.00681
Biological Process	GO:0010639	negative regulation of organelle organization	9	1.42	0.00681
Biological Process	GO:0021915	neural tube development	7	0.776	0.00681
Biological Process	GO:0055075	potassium ion homeostasis	4	0.131	0.00681
Biological Process	GO:0050803	regulation of synapse structure or activity	8	1.068	0.00681
Biological Process	GO:0046596	regulation of viral entry into host cell	4	0.131	0.00681
Biological Process	GO:0050768	negative regulation of neurogenesis	8	1.093	0.00697
Biological Process	GO:0021953	central nervous system neuron differentiation	7	0.811	0.00797
Biological Process	GO:0046718	viral entry into host cell	6	0.549	0.00827
Biological Process	GO:0051650	establishment of vesicle localization	8	1.159	0.00851
Biological Process	GO:0021675	nerve development	5	0.332	0.00851
Biological Process	GO:0045165	cell fate commitment	8	1.219	0.011
Biological Process	GO:0051648	vesicle localization	8	1.214	0.011
Biological Process	GO:0006040	amino sugar metabolic process	4	0.186	0.0128
Biological Process	GO:0019083	viral transcription	7	0.922	0.0128
Biological Process	GO:0021532	neural tube patterning	4	0.191	0.0131
Biological Process	GO:0048167	regulation of synaptic plasticity	6	0.635	0.0131
Biological Process	GO:0046782	regulation of viral transcription	5	0.398	0.014
Biological Process	GO:0021527	spinal cord association neuron differentiation	3	0.065	0.014
Biological Process	GO:0021545	cranial nerve development	4	0.201	0.0143
Biological Process	GO:0019080	viral gene expression	7	0.972	0.0143
Biological Process	GO:0002067	glandular epithelial cell differentiation	4	0.212	0.016
Biological Process	GO:0010721	negative regulation of cell development	8	1.365	0.0168
Biological Process	GO:0044033	multi organism metabolic process	7	1.023	0.0177
Biological Process	GO:0031016	pancreas development	5	0.438	0.018
Biological Process	GO:0072662	protein localization to peroxisome protein targeting to peroxisome establishment of protein localization to peroxisome	3	0.081	0.0189
Biological Process	GO:0001657	ureteric bud development	5	0.448	0.0189
Biological Process	GO:0051156	glucose 6 phosphate metabolic process	3	0.086	0.0191
Biological Process	GO:0072164	mesonephric tubule development mesonephric epithelium development	5	0.453	0.0191
Biological Process	GO:0043574	peroxisomal transport	3	0.086	0.0191
Biological Process	GO:0035455	response to interferon alpha	3	0.086	0.0191
Biological Process	GO:0019079	viral genome replication	5	0.458	0.0191
Biological Process	GO:0045143	homologous chromosome segregation	4	0.242	0.0194
Biological Process	GO:0001823	mesonephros development	5	0.468	0.0194
Biological Process	GO:0009566	fertilization	6	0.766	0.021
Biological Process	GO:0051155	positive regulation of striated muscle cell differentiation	4	0.262	0.0243
Biological Process	GO:0021516	dorsal spinal cord development	3	0.101	0.0263
Biological Process	GO:0050853	B cell receptor signaling pathway	4	0.282	0.0287
Biological Process	GO:0051289	protein homotetramerization	4	0.282	0.0287
Biological Process	GO:0035456	response to interferon beta	3	0.106	0.0287
Biological Process	GO:0060438	trachea development	3	0.106	0.0287
Biological Process	GO:0043502	regulation of muscle adaptation	4	0.287	0.03
Biological Process	GO:0016358	dendrite development	6	0.851	0.031
Biological Process	GO:0021904	dorsal ventral neural tube patterning	3	0.116	0.0322
Biological Process	GO:0072273	metanephric nephron morphogenesis	3	0.116	0.0322
Biological Process	GO:0045665	negative regulation of neuron differentiation	6	0.866	0.0322
Biological Process	GO:1903651	positive regulation of cytoplasmic transport	7	1.234	0.0326
Biological Process	GO:0071804	cellular potassium ion transport potassium ion transmembrane transport	6	0.876	0.033
Biological Process	GO:0060914	heart formation	3	0.121	0.0337
Biological Process	GO:2000826	regulation of heart morphogenesis	3	0.121	0.0337
Biological Process	GO:0072171	mesonephric tubule morphogenesis	4	0.312	0.0342
Biological Process	GO:0060675	ureteric bud morphogenesis	4	0.312	0.0342
Biological Process	GO:0045132	meiotic chromosome segregation	4	0.322	0.0356
Biological Process	GO:0048645	organ formation	4	0.322	0.0356
Biological Process	GO:0051125	regulation of actin nucleation	3	0.126	0.0356
Biological Process	GO:0007224	smoothened signaling pathway	5	0.589	0.0356
Biological Process	GO:0048489	synaptic vesicle transport establishment of synaptic vesicle localization	5	0.584	0.0356
Biological Process	GO:0001701	in utero embryonic development	8	1.738	0.0401
Biological Process	GO:1900034	regulation of cellular response to heat	4	0.337	0.0401
Biological Process	GO:0097479	synaptic vesicle localization	5	0.609	0.0401
Biological Process	GO:0031334	positive regulation of protein complex assembly	6	0.962	0.0436
Biological Process	GO:1902031	regulation of NADP metabolic process	2	0.025	0.0437
Biological Process	GO:0072078	nephron tubule morphogenesis	4	0.353	0.0444
Biological Process	GO:0048663	neuron fate commitment	4	0.353	0.0444
Biological Process	GO:0006657	CDP choline pathway	2	0.03	0.0444
Biological Process	GO:0022403	cell cycle phase mitotic cell cycle phase	7	1.42	0.0444
Biological Process	GO:0006030	chitin metabolic process chitin catabolic process	2	0.03	0.0444
Biological Process	GO:0002065	columnar cuboidal epithelial cell differentiation	5	0.65	0.0444
Biological Process	GO:0060560	developmental growth involved in morphogenesis	6	1.012	0.0444
Biological Process	GO:0048562	embryonic organ morphogenesis	7	1.405	0.0444
Biological Process	GO:0015758	glucose transport	5	0.67	0.0444
Biological Process	GO:0072073	kidney epithelium development	5	0.64	0.0444
Biological Process	GO:0003338	metanephros morphogenesis	3	0.151	0.0444
Biological Process	GO:0072088	nephron epithelium morphogenesis	4	0.363	0.0444
Biological Process	GO:0072028	nephron morphogenesis	4	0.373	0.0444
Biological Process	GO:0030513	positive regulation of BMP signaling pathway	3	0.156	0.0444
Biological Process	GO:2001056	positive regulation of cysteine type endopeptidase activity	5	0.67	0.0444
Biological Process	GO:0010976	positive regulation of neuron projection development	6	0.982	0.0444
Biological Process	GO:0045046	protein import into peroxisome membrane	2	0.03	0.0444
Biological Process	GO:0006623	protein targeting to vacuole	3	0.156	0.0444
Biological Process	GO:0045069	regulation of viral genome replication	4	0.358	0.0444
Biological Process	GO:0061333	renal tubule morphogenesis	4	0.373	0.0444
Biological Process	GO:0050808	synapse organization	6	1.017	0.0444
Biological Process	GO:0035249	synaptic transmission glutamatergic	4	0.378	0.0444
Biological Process	GO:0016050	vesicle organization	7	1.385	0.0444
Biological Process	GO:0072666	establishment of protein localization to vacuole	3	0.161	0.0451
Biological Process	GO:0007031	peroxisome organization	3	0.161	0.0451
Biological Process	GO:0071526	semaphorin plexin signaling pathway	3	0.161	0.0451
Biological Process	GO:0008645	hexose transport	5	0.68	0.0453
Biological Process	GO:0044848	biological phase	7	1.456	0.0463
Biological Process	GO:0015749	monosaccharide transport	5	0.69	0.0463
Biological Process	GO:0043500	muscle adaptation	4	0.393	0.0463
Biological Process	GO:0010522	regulation of calcium ion transport into cytosol	4	0.393	0.0463
Biological Process	GO:0003156	regulation of organ formation	3	0.166	0.0463
Biological Process	GO:0006901	vesicle coating	4	0.393	0.0463
Biological Process	GO:0002377	immunoglobulin production	4	0.398	0.0475
Biological Process	GO:0030510	regulation of BMP signaling pathway	4	0.398	0.0475
Biological Process	GO:0002066	columnar cuboidal epithelial cell development	3	0.171	0.0479
Biological Process	GO:0048841	regulation of axon extension involved in axon guidance	3	0.171	0.0479
Biological Process	GO:0003007	heart morphogenesis	6	1.073	0.0482
Biological Process	GO:0015919	peroxisomal membrane transport	2	0.035	0.0482
Biological Process	GO:0060440	trachea formation	2	0.035	0.0482
Biological Process	GO:0008344	adult locomotory behavior	4	0.408	0.0492
KEGG Pathways	hsa04740	Olfactory transduction	29	2.025	2.53e-21
KEGG Pathways	hsa04260	Cardiac muscle contraction	5	0.363	0.00478
KEGG Pathways	hsa04911	Insulin secretion	5	0.398	0.00478
KEGG Pathways	hsa04350	TGF-beta signaling pathway	5	0.393	0.00478
KEGG Pathways	hsa04261	Adrenergic signaling in cardiomyocytes	6	0.71	0.00492
KEGG Pathways	hsa00520	Amino sugar and nucleotide sugar metabolism	4	0.217	0.00492
KEGG Pathways	hsa04114	Oocyte meiosis	5	0.529	0.00974
KEGG Pathways	hsa04110	Cell cycle	5	0.589	0.0137
KEGG Pathways	hsa04971	Gastric acid secretion	4	0.353	0.0168
KEGG Pathways	hsa05205	Proteoglycans in cancer	6	1.043	0.0214
KEGG Pathways	hsa04960	Aldosterone-regulated sodium reabsorption	3	0.181	0.0215
KEGG Pathways	hsa01200	Carbon metabolism	4	0.418	0.0215
KEGG Pathways	hsa04970	Salivary secretion	4	0.403	0.0215
KEGG Pathways	hsa05010	Alzheimer's disease	5	0.786	0.0256
KEGG Pathways	hsa00565	Ether lipid metabolism	3	0.201	0.0256
KEGG Pathways	hsa05164	Influenza A	5	0.836	0.0312
KEGG Pathways	hsa04919	Thyroid hormone signaling pathway	4	0.554	0.0441
